# Supplementary material for: Crosstalk between SHH and FGFR Signaling Pathways Controls Tissue Invasion in Medulloblastoma
Source: Cancers (Basel). 2019 Dec 10;11(12):1985. doi: 10.3390/cancers11121985 (PMC6966681; doi:10.3390/cancers11121985)
Supplement: Supplementary file 1 [file cancers-11-01985-s001.zip]

Archive with 3 entries (2 files):
- Suppl-final/
- Suppl-final/cancers-644016-suppl-final.pdf
- Suppl-final/Neve et al. Int. des. blots.xlsx
