# Supplementary material for: Crosstalk between SHH and FGFR Signaling Pathways Controls Tissue Invasion in Medulloblastoma
Source: Cancers (Basel). 2019 Dec 10;11(12):1985. doi: 10.3390/cancers11121985 (PMC6966681; doi:10.3390/cancers11121985)
Supplement: Supplementary file 1 [file cancers-11-01985-s001.zip › Suppl-final/Neve et al. Int. des. blots.xlsx]

## Sheet: Fig. 1C
			GAPDH	GLi1	Gli1/GAPDH	Treat/SFM
	DAOY	SFM	30632	22613.2	0.738222	1
		bFGF	28320.7	10208.5	0.360462	0.488287
		SAG	25581.5	20173.2	0.788585	1.06823
		bFGF+SAG	32356.3	4562.35	0.141004	0.191005
		BGJ398	33418.9	6596.59	0.197391	0.267388
		bFGF+SAG+BGJ398	33483.6	25123.6	0.750326	1.0164

## Sheet: Fig. 1F
	Raw integrated densities					Blank subtratced					Gli1/Tubulin				Rel. Gli1
		Gli1		Tubulin			Gli1		Tubulin			Gli1
	blank	1587	blank	1882		blank	0	blank	0		blank
	1	7181	7	7914		1	5594	7	6032		1	0.927387			1
	2	7993	8	8844		2	6406	8	6962		2	0.920138			0.992183
	3	2726	9	9343		3	1139	9	7461		3	0.152661			0.164614
	4	2666	10	9690		4	1079	10	7808		4	0.138192			0.149012
	5	6125	11	8544		5	4538	11	6662		5	0.681177			0.734512
	6	4084	12	10158		6	2497	12	8276		6	0.301716			0.32534
	blank	2047	blank	1247		blank	0	blank	0
	13	9394	19	6779		13	7347	19	5532		13	1.32809			1
	14	8689	20	7693		14	6642	20	6446		14	1.03041			0.775855
	15	4346	21	8235		15	2299	21	6988		15	0.328993			0.247718
	16	4115	22	8619		16	2068	22	7372		16	0.280521			0.211221
	17	8177	23	7737		17	6130	23	6490		17	0.94453			0.711194
	18	9150	24	9497		18	7103	24	8250		18	0.86097			0.648276

## Sheet: Fig. 4A
	Raw integrated densities					Blank subtratced					pERK/ERK				rel.pERK
		ERK		pERK			ERK		pERK			ERK		pERK
	blank	2504				blank	0				blank
	1	10203	4	7692		1	7699	4	5188		1		4	0.673854	1
	2	8304	5	17763		2	5800	5	15259		2		5	2.63086	3.9042
	3	7208	6	14817		3	4704	6	12313		3		6	2.61756	3.88446
		ERK		pERK			ERK		pERK			ERK		pERK
	blank	1505				blank	0				blank
	7	9705	10	9690		7	8200	10	8185		7		10	0.998171	1
	8	5813	11	23556		8	4308	11	22051		8		11	5.11862	5.128
	9	6240	12	25494		9	4735	12	23989		9		12	5.06631	5.0756
		ERK		pERK			ERK		pERK			ERK		pERK
	blank	1873				blank	0				blank
	13	7096	16	9158		13	5223	16	7285		13		16	1.39479	1
	14	7339	17	21972		14	5466	17	20099		14		17	3.67709	2.6363
	15	8056	18	21794		15	6183	18	19921		15		18	3.2219	2.30995

## Sheet: Fig. 4B
Membrane	Condition	Fraction	Well	Row Data GAPDH	Total GAPDH		Fraction	Well	Row Data pERK	pERK/GAPDH		Total K	Percentage/C		Total K	pERK/ERK	Relative Q		K %Ctrl
I	UN	Cytosolic	1	10921.8	16419.5		Cytosolic	1	4881.83	4881.83		7529.66	64.8347		7529.66	7529.66	1		100
		Membrane	2	5098.64			Membrane	2	2265.15	2265.15			30.0831						100
		Nuclear	3	399.092			Nuclear	3	382.678	382.678			5.08227						100
	bFGF	Cytosolic	4	13824.2	17778.8		Cytosolic	4	12919.2	11931.4		16450	72.5315		16450	20840.6	2.7678		111.872
		Membrane	5	3590.15			Membrane	5	4295.3	3966.9			24.1149						80.161
		Nuclear	6	364.506			Nuclear	6	597.335	551.665			3.35359						65.9861
	SAG	Cytosolic	7	10738.3	15942		Cytosolic	7	2835.81	2920.75		4549.32	64.202		4549.32	5527.08	0.734041		99.0241
		Membrane	8	4809.05			Membrane	8	1426.84	1469.58			32.3033						107.38
		Nuclear	9	394.678			Nuclear	9	154.364	158.988			3.49476						68.7637
Membrane	Condition	Fraction	Well	Row Data GAPDH	Total GAPDH		Fraction	Well	Row Data ERK	ERK/GAPDH		Total K	Percentage/C		Total K				K %Ctrl
II	UN	Cytosolic	1	10810.4	15571.2		Cytosolic	1	11685.8	12322.4		18425.6	66.8766		18425.6				100
		Membrane	2	4317.93			Membrane	2	5149.12	5429.64			29.4679						100
		Nuclear	3	442.92			Nuclear	3	638.749	673.547			3.6555						100
	bFGF	Cytosolic	4	12888.1	16737.3		Cytosolic	4	11477	11259.1		14543.8	77.4155		14543.8				115.759
		Membrane	5	3618.15			Membrane	5	2795.79	2742.72			18.8583						63.9961
		Nuclear	6	231.021			Nuclear	6	552.406	541.919			3.72612						101.932
	SAG	Cytosolic	7	12789.3	18324.1		Cytosolic	7	11369.6	10187.8		15166	67.1752		15166				100.446
		Membrane	8	4931.1			Membrane	8	4958.1	4442.76			29.2941						99.4102
		Nuclear	9	603.698			Nuclear	9	597.577	535.465			3.53069						96.5856
Membrane	Condition	Fraction	Well	Row Data GAPDH	Total GAPDH		Fraction	Well	Row data pERK	pERK/GAPDH		Total K	Percentage/C		Total K	pERK/ERK	Relative Q		K %Ctrl
III	UN	Cytosolic	1	13544.7	19494		Cytosolic	1	7335.85	6178.9		9422.92	65.5731		9422.92	8349.94	1.10894		101.139
		Membrane	2	5426.76			Membrane	2	3115.1	2623.81			27.845						92.5604
		Nuclear	3	522.506			Nuclear	3	736.335	620.206			6.58189						129.507
	bFGF + SAG	Cytosolic	4	11380.7	15713.1		Cytosolic	4	15640.6	16343.7		25421	64.2921		25421	25058.5	3.32797		99.1632
		Membrane	5	3971.74			Membrane	5	6939.97	7251.97			28.5275						94.8291
		Nuclear	6	360.678			Nuclear	6	1746.79	1825.32			7.18036						141.283
	bFGF + SAG + LDE	Cytosolic	7	8726.08	12056.8		Cytosolic	7	13628.6	18560.1		27877.2	66.578		27877.2	27481.8	3.6498		102.689
		Membrane	8	3048.67			Membrane	8	5726.66	7798.82			27.9756						92.9946
		Nuclear	9	282.092			Nuclear	9	1114.89	1518.31			5.44642						107.165
Membrane	Condition	Fraction	Well	Row Data GAPDH	Total GAPDH		Fraction	Well	Row Data ERK	ERK/GAPDH		Total K	Percentage/C		Total K				K %Ctrl
IV	UN	Cytosolic	1	10064.2	15524		Cytosolic	1	12546	13269.8		20793.3	63.8175		20793.3				95.4258
		Membrane	2	4999.35			Membrane	2	6532.3	6909.12			33.2276						112.758
		Nuclear	3	460.506			Nuclear	3	580.92	614.431			2.95494						80.8356
	bFGF + SAG	Cytosolic	4	12923.2	17229.8		Cytosolic	4	13933.1	13277.9		18692.1	71.0346		18692.1				106.217
		Membrane	5	4091.98			Membrane	5	5113.76	4873.27			26.0713						88.4733
		Nuclear	6	214.607			Nuclear	6	567.678	540.982			2.89417						79.173
	bFGF + SAG + LDE	Cytosolic	7	12704.9	17270.6		Cytosolic	7	13749.4	13071.9		18690.7	69.9379		18690.7				104.578
		Membrane	8	4242.81			Membrane	8	5207.71	4951.09			26.4896						89.893
		Nuclear	9	322.849			Nuclear	9	702.335	667.726			3.5725						97.7297
